# Supplementary material for: The Prevalence of Tick-Borne Encephalitis Virus in the Ticks and Humans of China from 2000 to 2023: A Systematic Review and Meta-Analysis
Source: Vet Sci. 2025 Feb 8;12(2):146. doi: 10.3390/vetsci12020146 (PMC11861706; doi:10.3390/vetsci12020146)
Supplement: Supplementary file 1 [file vetsci-12-00146-s001.zip]

Archive with 1 entries (1 files):
- vetsci-3415142-supplementary.pdf
